# Supplementary material for: Profiling the Effects of Repetitive Morphine Administration on Motor Behavior in Rats
Source: Molecules. 2021 Jul 19;26(14):4355. doi: 10.3390/molecules26144355 (PMC8308092; doi:10.3390/molecules26144355)
Supplement: Supplementary file 1 [file molecules-26-04355-s001.zip]

Archive with 1 entries (1 files):
- molecules-1284169-supplementary.pdf
